# Supplementary material for: Acute toxicity of water and aqueous extract of soils from Champotón river in Lactuca sativa L
Source: Toxicol Rep. 2018 May 17;5:593–7. doi: 10.1016/j.toxrep.2018.05.009 (PMC5977857; doi:10.1016/j.toxrep.2018.05.009)
Supplement: Transparency document [file mmc1.zip]

Archive with 7 entries (7 files):
- coi_disclosure Agraz-hdz.pdf
- coi_disclosure Ake-CAnche.pdf
- coi_disclosure Chan-Keb.pdf
- coi_disclosure gomez-solano.pdf
- coi_disclosure Gutierrez-alcantara.pdf
- coi_disclosure maldonado montiel.pdf
- coi_disclosure Perez-balan.pdf
